# Supplementary material for: Photocatalytic Detoxification of Some Insecticides in Aqueous Media Using TiO2 Nanocatalyst
Source: Int J Environ Res Public Health. 2021 Sep 2;18(17):9278. doi: 10.3390/ijerph18179278 (PMC8431621; doi:10.3390/ijerph18179278)
Supplement: Supplementary file 1 [file ijerph-18-09278-s001.zip]

Archive with 1 entries (1 files):
- ijerph-1318039-supplementary.pdf
